# Supplementary material for: Lysimachiae Herba Modulates FXR to Alleviate Cholestatic Liver Injury: Insights from Serum Pharmacochemistry and Experimental Validation
Source: Curr Issues Mol Biol. 2026 Jul 2;48(7):682. doi: 10.3390/cimb48070682 (PMC13407394; doi:10.3390/cimb48070682)
Supplement: Supplementary file 1 [file cimb-48-00682-s001.zip]

Archive with 1 entries (1 files):
- cimb-4309546-supplementary.pdf
